# Supplementary material for: Anticancer Activity of Triterpene Glycosides Cucumarioside A0-1 and Djakonovioside A Against MDA-MB-231 as A2B Adenosine Receptor Antagonists
Source: Int J Mol Sci. 2025 Oct 23;26(21):10327. doi: 10.3390/ijms262110327 (PMC12607671; doi:10.3390/ijms262110327)
Supplement: Supplementary file 1 [file ijms-26-10327-s001.zip]

Archive with 1 entries (1 files):
- ijms-3890424-supplementary.pdf
